# Supplementary material for: The Role of Attitudes, Norms, and Efficacy on Shifting COVID-19 Vaccine Intentions: A Longitudinal Study of COVID-19 Vaccination Intentions in New Zealand
Source: Vaccines (Basel). 2021 Oct 4;9(10):1132. doi: 10.3390/vaccines9101132 (PMC8570329; doi:10.3390/vaccines9101132)
Supplement: Supplementary file 1 [file vaccines-09-01132-s001.zip]

Archive with 1 entries (1 files):
- vaccines-1364463-supplementary.pdf
